# Supplementary material for: Brassinin Abundant in Brassicaceae Suppresses Melanogenesis through Dual Mechanisms of Tyrosinase Inhibition
Source: Foods. 2022 Dec 26;12(1):121. doi: 10.3390/foods12010121 (PMC9818315; doi:10.3390/foods12010121)
Supplement: Supplementary file 1 [file foods-12-00121-s001.zip]

Archive with 1 entries (1 files):
- foods-2088091-Supplementary.pdf
